# Supplementary material for: Human menstrual blood-derived stem cells reverse sorafenib resistance in hepatocellular carcinoma cells through the hyperactivation of mitophagy
Source: Stem Cell Res Ther. 2023 Apr 1;14:58. doi: 10.1186/s13287-023-03278-8 (PMC10068152; doi:10.1186/s13287-023-03278-8)
Supplement: Supplementary file 5 — Additional file 5. Test information and values supporting the statistical graphs. [file 13287_2023_3278_MOESM5_ESM.xlsx]

## Sheet: Figure 1B
Table Analyzed	HepG2			LM3			Huh7
Column B	SR			SR			SR
vs.	vs.			vs.			vs.
Column A	parental			parental			parental
Unpaired t test
P value	<0.0001			0.0003			<0.0001
P value summary	****			***			****
Significantly different (P < 0.05)?	Yes			Yes			Yes
One- or two-tailed P value?	Two-tailed			Two-tailed			Two-tailed
t, df	t=17.87, df=4			t=11.37, df=4			t=18.50, df=4
	parental	SR		parental	SR		parental	SR
Number of values	3	3		3	3		3	3
Minimum	0.9559	2.985		0.8754	2.306		0.9737	2.382
Maximum	1.044	3.397		1.078	2.701		1.039	2.658
Range	0.08824	0.4118		0.2028	0.395		0.06579	0.2763
Mean	1	3.216		1	2.541		1	2.526
Std. Deviation	0.04412	0.2102		0.1091	0.2078		0.03481	0.1386
Std. Error of Mean	0.02547	0.1214		0.06296	0.12		0.0201	0.08004

## Sheet: Figure 1E
	BNIP3 promoter									BNIP3L promoter
Table Analyzed	HepG2			LM3			Huh7				HepG2			LM3			Huh7
Column B	SR			SR			SR				SR			SR			SR
vs.	vs.			vs.			vs.				vs.			vs.			vs.
Column A	Parental			Parental			Parental				Parental			Parental			Parental
Unpaired t test
P value	<0.0001			0.4928			0.0002				<0.0001			0.8149			<0.0001
P value summary	****			ns			***				****			ns			****
Significantly different (P < 0.05)?	Yes			No			Yes				Yes			No			Yes
One- or two-tailed P value?	Two-tailed			Two-tailed			Two-tailed				Two-tailed			Two-tailed			Two-tailed
t, df	t=20.72, df=4			t=0.7540, df=4			t=12.38, df=4				t=19.88, df=4			t=0.2500, df=4			t=85.59, df=4
	Parental	SR		Parental	SR		Parental	SR			Parental	SR		Parental	SR		Parental	SR
Number of values	3	3		3	3		3	3			3	3		3	3		3	3
Minimum	0.93	2.63		0.68	0.94		0.85	2.29			0.92	3.83		0.93	0.96		0.96	6.59
Maximum	1.12	2.82		1.27	1.76		1.15	2.54			1.06	4.33		1.1	1.1		1.09	6.77
Range	0.19	0.19		0.59	0.82		0.3	0.25			0.14	0.5		0.17	0.14		0.13	0.18
Mean	0.9967	2.717		1	1.237		1.003	2.443			1	4.127		1	1.017		1.027	6.697
Std. Deviation	0.1069	0.09609		0.2982	0.4546		0.1501	0.1343			0.07211	0.2627		0.08888	0.07371		0.06506	0.09452
Std. Error of Mean	0.06173	0.05548		0.1721	0.2624		0.08667	0.07753			0.04163	0.1517		0.05132	0.04256		0.03756	0.05457

## Sheet: Figure 1F
	Table Analyzed	HepG2 SR		Tukey's multiple comparisons test	Mean Diff.	95.00% CI of diff.	Below threshold?	Summary	Adjusted P Value			Vector	OE-BNIP3	OE-BNIP3L
	Data sets analyzed	A-C		Vector vs. OE-BNIP3	33.48	23.29 to 43.68	Yes	****	<0.0001		Number of values	6	6	6
				Vector vs. OE-BNIP3L	29.12	18.92 to 39.32	Yes	****	<0.0001
	ANOVA summary			OE-BNIP3 vs. OE-BNIP3L	-4.363	-14.56 to 5.832	No	ns	0.5218		Minimum	90.78	57.12	63.41
	F	43.01									Maximum	109.6	76.82	83.21
	P value	<0.0001									Range	18.8	19.7	19.8
	P value summary	****
	Significant diff. among means (P < 0.05)?	Yes									Mean	100	66.52	70.88
	R squared	0.8515									Std. Deviation	6.498	6.868	7.02
											Std. Error of Mean	2.653	2.804	2.866
	Table Analyzed	HCCLM3-SR		Tukey's multiple comparisons test	Mean Diff.	95.00% CI of diff.	Below threshold?	Summary	Adjusted P Value			Vector	OE-BNIP3	OE-BNIP3L
	Data sets analyzed	A-C		Vector vs. OE-BNIP3	33.17	22.34 to 43.99	Yes	****	<0.0001		Number of values	6	6	6
				Vector vs. OE-BNIP3L	33.33	22.51 to 44.16	Yes	****	<0.0001
	ANOVA summary			OE-BNIP3 vs. OE-BNIP3L	0.1667	-10.66 to 10.99	No	ns	0.9991		Minimum	90	59	58
	F	42.43									Maximum	109	79	76
	P value	<0.0001									Range	19	20	18
	P value summary	****
	Significant diff. among means (P < 0.05)?	Yes									Mean	100.2	67	66.83
	R squared	0.8498									Std. Deviation	7.305	7.457	6.882
											Std. Error of Mean	2.982	3.044	2.81
	Table Analyzed	H7		Tukey's multiple comparisons test	Mean Diff.	95.00% CI of diff.	Below threshold?	Summary	Adjusted P Value			Vector	OE-BNIP3	OE-BNIP3L
	Data sets analyzed	A-C		Vector vs. OE-BNIP3	53.15	44.52 to 61.77	Yes	****	<0.0001		Number of values	6	6	6
				Vector vs. OE-BNIP3L	51.24	42.62 to 59.86	Yes	****	<0.0001
	ANOVA summary			OE-BNIP3 vs. OE-BNIP3L	-1.907	-10.53 to 6.716	No	ns	0.8356		Minimum	88.28	39.59	44.42
	F	164.9									Maximum	105.8	57.32	52.73
	P value	<0.0001									Range	17.5	17.73	8.31
	P value summary	****
	Significant diff. among means (P < 0.05)?	Yes									Mean	100	46.86	48.76
	R squared	0.9565									Std. Deviation	6.351	6.783	3.585
											Std. Error of Mean	2.593	2.769	1.463

## Sheet: Figure 2C
Table Analyzed	24h			48h			72h
Column B	Sorafenib+Mensc			Sorafenib+Mensc			Sorafenib+Mensc
vs.	vs.			vs.			vs.
Column A	DMSO			DMSO			DMSO
Unpaired t test
P value	0.6382			0.1177			0.002
P value summary	ns			ns			**
Significantly different (P < 0.05)?	No			No			Yes
One- or two-tailed P value?	Two-tailed			Two-tailed			Two-tailed
t, df	t=0.4849, df=10			t=1.712, df=10			t=4.141, df=10
	DMSO	Sorafenib+Mensc		DMSO	Sorafenib+Mensc		DMSO	Sorafenib+Mensc
Number of values	6	6		6	6		6	6
Minimum	95.53	95.08		91.49	90.82		95.87	85.38
Maximum	106.8	106.4		107.2	98.66		105	95.42
Range	11.31	11.31		15.68	7.84		9.15	10.04
Mean	100	98.81		100	95.63		99.93	91.57
Std. Deviation	4.452	4.015		5.509	2.954		3.449	3.537
Std. Error of Mean	1.818	1.639		2.249	1.206		1.408	1.444

## Sheet: Figure 3B
	BNIP3
Table Analyzed	HepG2-SR-21%			HepG2-SR-1%			HCCLM3-SR-21%			HCCLM3-SR-1%			Huh7-SR-21%			Huh7-SR-1%		BNIP3
Column B	MenSCs			MenSCs			MenSCs			MenSCs			MenSCs			MenSCs
vs.	vs.			vs.			vs.			vs.			vs.			vs.
Column A	NC			NC			NC			NC			NC			NC
Unpaired t test
P value	0.0027			<0.0001			0.0014			0.748			<0.0001			<0.0001
P value summary	**			****			**			ns			****			****
Significantly different (P < 0.05)?	Yes			Yes			Yes			No			Yes			Yes
One- or two-tailed P value?	Two-tailed			Two-tailed			Two-tailed			Two-tailed			Two-tailed			Two-tailed
t, df	t=6.627, df=4			t=17.82, df=4			t=7.816, df=4			t=0.3443, df=4			t=36.56, df=4			t=22.93, df=4
	NC	MenSCs		NC	MenSCs		NC	MenSCs		NC	MenSCs		NC	MenSCs		NC	MenSCs
Number of values	3	3		3	3		3	3		3	3		3	3		3	3
Minimum	0.89	2.39		1.973	5.995		1	0.7063		1.421	1.563		0.8631	4.043		3.119	9.074
Maximum	1.1	3.36		2.616	6.402		1.017	0.8155		1.74	1.651		1	4.307		3.436	9.926
Range	0.21	0.97		0.6421	0.407		0.01716	0.1092		0.3191	0.0877		0.1369	0.2633		0.3168	0.8519
Mean	0.9967	2.93		2.289	6.22		1.008	0.7577		1.581	1.614		0.9354	4.2		3.26	9.583
Std. Deviation	0.105	0.4943		0.3212	0.2069		0.008595	0.05487		0.1596	0.04532		0.06877	0.1386		0.1614	0.4495
Std. Error of Mean	0.06064	0.2854		0.1854	0.1195		0.004962	0.03168		0.09212	0.02617		0.0397	0.07999		0.09319	0.2595
	BNIP3L
Table Analyzed	HepG2-SR-21%			HepG2-SR-1%			HCCLM3-SR-21%			HCCLM3-SR-1%			Huh7-SR-21%			Huh7-SR-1%		BNIP3L
Column B	MenSCs			MenSCs			MenSCs			MenSCs			MenSCs			MenSCs
vs.	vs.			vs.			vs.			vs.			vs.			vs.
Column A	NC			NC			NC			NC			NC			NC
Unpaired t test
P value	0.0084			0.0011			0.0005			0.0248			<0.0001			0.0001
P value summary	**			**			***			*			****			***
Significantly different (P < 0.05)?	Yes			Yes			Yes			Yes			Yes			Yes
One- or two-tailed P value?	Two-tailed			Two-tailed			Two-tailed			Two-tailed			Two-tailed			Two-tailed
t, df	t=4.838, df=4			t=8.372, df=4			t=10.45, df=4			t=3.505, df=4			t=17.15, df=4			t=14.66, df=4
	NC	MenSCs		NC	MenSCs		NC	MenSCs		NC	MenSCs		NC	MenSCs		NC	MenSCs
Number of values	3	3		3	3		3	3		3	3		3	3		3	3
Minimum	0.8695	1.568		1.593	3.522		0.9927	1.608		2.395	2.868		0.8711	4.807		2.123	9.265
Maximum	1.111	2.148		2.033	4.242		1.083	1.812		2.678	3.188		1	5.637		2.609	11.02
Range	0.2416	0.5801		0.4394	0.7192		0.09033	0.2045		0.2828	0.3193		0.1289	0.8295		0.4857	1.755
Mean	0.9935	1.876		1.842	3.897		1.025	1.719		2.574	3.025		0.9518	5.294		2.286	10.26
Std. Deviation	0.121	0.2917		0.2253	0.3606		0.05017	0.1035		0.1552	0.1598		0.0703	0.4329		0.2794	0.8996
Std. Error of Mean	0.06983	0.1684		0.1301	0.2082		0.02897	0.05977		0.08958	0.09225		0.04059	0.2499		0.1613	0.5194

## Sheet: Figure 3C
Table Analyzed	H2SR			LM3SR			H7SR
Column B	Combination therapy			Combination therapy			Combination therapy
vs.	vs.			vs.			vs.
Column A	Sorafenib			Sorafenib			Sorafenib
Unpaired t test
P value	0.0018			0.2638			0.0001
P value summary	**			ns			***
Significantly different (P < 0.05)?	Yes			No			Yes
One- or two-tailed P value?	Two-tailed			Two-tailed			Two-tailed
t, df	t=4.221, df=10			t=1.184, df=10			t=6.203, df=10
	Sorafenib	Combination therapy		Sorafenib	Combination therapy		Sorafenib	Combination therapy
Number of values	6	6		6	6		6	6
Minimum	83.38	68.72		89.42	86.74		90.15	68.09
Maximum	113.8	86.32		110.7	103.7		109.9	88.22
Range	30.43	17.6		21.29	16.91		19.7	20.13
Mean	100	78.5		100	95.5		100	74.77
Std. Deviation	9.975	7.496		7.038	6.106		6.837	7.25
Std. Error of Mean	4.072	3.06		2.873	2.493		2.791	2.96

## Sheet: Figure 3G
	Table Analyzed	Huh7		Tukey's multiple comparisons test	Mean Diff.	95.00% CI of diff.	Below threshold?	Summary	Adjusted P Value
	Data sets analyzed	A-E		shNC(sora) vs. shNC	28.12	11.32 to 44.92	Yes	***	0.0004			shNC	shNC	shBNIP3	shBNIP3L	shBNIP3+shBNIP3L
				shNC(sora) vs. shBNIP3	11.02	-5.779 to 27.82	No	ns	0.33		Number of values	6	6	6	6	6
	ANOVA summary			shNC(sora) vs. shBNIP3L	11.72	-5.084 to 28.51	No	ns	0.2734
	F	7.778		shNC(sora) vs. shBNIP3+shBNIP3L	1.2	-15.60 to 18.00	No	ns	0.9995		Minimum	84.55	60.81	80.44	80.05	81.64
	P value	0.0003		shNC vs. shBNIP3	-17.1	-33.90 to -0.3026	Yes	*	0.0446		Maximum	108.3	87.99	95.07	102.2	122.7
	P value summary	***		shNC vs. shBNIP3L	-16.41	-33.21 to 0.3924	No	ns	0.0579		Range	23.76	27.18	14.63	22.14	41.1
	Significant diff. among means (P < 0.05)?	Yes		shNC vs. shBNIP3+shBNIP3L	-26.92	-43.72 to -10.12	Yes	***	0.0007
	R squared	0.5545		shBNIP3 vs. shBNIP3L	0.695	-16.10 to 17.49	No	ns	>0.9999		Mean	100	71.88	88.98	88.29	98.8
				shBNIP3 vs. shBNIP3+shBNIP3L	-9.82	-26.62 to 6.979	No	ns	0.4423		Std. Deviation	9.958	9.625	5.411	8.012	14.34
				shBNIP3L vs. shBNIP3+shBNIP3L	-10.52	-27.31 to 6.284	No	ns	0.3752		Std. Error of Mean	4.065	3.929	2.209	3.271	5.852
	Table Analyzed	HepG2		Tukey's multiple comparisons test	Mean Diff.	95.00% CI of diff.	Below threshold?	Summary	Adjusted P Value
	Data sets analyzed	A-E		shNC(sora) vs. shNC	30.66	19.90 to 41.42	Yes	****	<0.0001			shNC	shNC	shBNIP3	shBNIP3L	shBNIP3+shBNIP3L
				shNC(sora) vs. shBNIP3	15.03	4.271 to 25.79	Yes	**	0.0032		Number of values	6	6	6	6	6
	ANOVA summary			shNC(sora) vs. shBNIP3L	13.04	2.282 to 23.80	Yes	*	0.012
	F	20.96		shNC(sora) vs. shBNIP3+shBNIP3L	4.143	-6.614 to 14.90	No	ns	0.7887		Minimum	90.33	61.66	76.08	79.23	89.67
	P value	<0.0001		shNC vs. shBNIP3	-15.63	-26.39 to -4.876	Yes	**	0.0021		Maximum	108.4	81.55	92.65	94.64	102.9
	P value summary	****		shNC vs. shBNIP3L	-17.62	-28.38 to -6.864	Yes	***	0.0005		Range	18.07	19.89	16.57	15.41	13.26
	Significant diff. among means (P < 0.05)?	Yes		shNC vs. shBNIP3+shBNIP3L	-26.52	-37.28 to -15.76	Yes	****	<0.0001
	R squared	0.7703		shBNIP3 vs. shBNIP3L	-1.988	-12.75 to 8.769	No	ns	0.9818		Mean	100	69.34	84.97	86.96	95.86
				shBNIP3 vs. shBNIP3+shBNIP3L	-10.89	-21.64 to -0.1272	Yes	*	0.0464		Std. Deviation	6.474	7.593	5.852	6.424	5.118
				shBNIP3L vs. shBNIP3+shBNIP3L	-8.897	-19.65 to 1.861	No	ns	0.1406		Std. Error of Mean	2.643	3.1	2.389	2.623	2.089

## Sheet: Figure 4C
	Table Analyzed	HCCLM3-SR		Tukey's multiple comparisons test	Mean Diff.	95.00% CI of diff.	Below threshold?	Summary	Adjusted P Value			NC(21%)	NC	Mensc	Sorafenib	Sorafenib & Mensc
	Data sets analyzed	A-E		NC(21%) vs. NC	-0.8473	-1.115 to -0.5797	Yes	****	<0.0001		Number of values	10	10	10	10	10
				NC(21%) vs. Mensc	-0.8316	-1.099 to -0.5640	Yes	****	<0.0001
	ANOVA summary			NC(21%) vs. Sorafenib	-1.201	-1.469 to -0.9336	Yes	****	<0.0001		Minimum	0	0.8253	0.8041	1.104	0.9408
	F	53.25		NC(21%) vs. Sorafenib & Mensc	-1.176	-1.444 to -0.9084	Yes	****	<0.0001		Maximum	0.4825	1.359	1.378	1.885	1.624
	P value	<0.0001		NC vs. Mensc	0.01572	-0.2519 to 0.2834	No	ns	0.9998		Range	0.4825	0.5338	0.5744	0.7802	0.6829
	P value summary	****		NC vs. Sorafenib	-0.3539	-0.6216 to -0.08628	Yes	**	0.0043
	Significant diff. among means (P < 0.05)?	Yes		NC vs. Sorafenib & Mensc	-0.3287	-0.5963 to -0.06102	Yes	**	0.0092		Mean	0.2003	1.048	1.032	1.402	1.376
	R squared	0.8256		Mensc vs. Sorafenib	-0.3696	-0.6373 to -0.1020	Yes	**	0.0026		Std. Deviation	0.1703	0.1683	0.228	0.262	0.2095
				Mensc vs. Sorafenib & Mensc	-0.3444	-0.6120 to -0.07674	Yes	**	0.0057		Std. Error of Mean	0.05386	0.05321	0.07209	0.08285	0.06624
				Sorafenib vs. Sorafenib & Mensc	0.02526	-0.2424 to 0.2929	No	ns	0.9988
	Table Analyzed	Huh7-SR		Tukey's multiple comparisons test	Mean Diff.	95.00% CI of diff.	Below threshold?	Summary	Adjusted P Value			NC(21%)	NC	Mensc	Sorafenib	Sorafenib & Mensc
	Data sets analyzed	A-E		NC(21%) vs. NC	-0.8511	-1.193 to -0.5087	Yes	****	<0.0001		Number of values	10	10	10	10	10
				NC(21%) vs. Mensc	-0.8871	-1.229 to -0.5448	Yes	****	<0.0001
	ANOVA summary			NC(21%) vs. Sorafenib	-1.395	-1.737 to -1.053	Yes	****	<0.0001		Minimum	0	0.3924	0.7792	0.891	1.38
	F	59.99		NC(21%) vs. Sorafenib & Mensc	-1.744	-2.086 to -1.402	Yes	****	<0.0001		Maximum	0.3513	1.541	1.351	1.885	2.488
	P value	<0.0001		NC vs. Mensc	-0.03605	-0.3784 to 0.3063	No	ns	0.9982		Range	0.3513	1.149	0.5718	0.9939	1.108
	P value summary	****		NC vs. Sorafenib	-0.544	-0.8864 to -0.2017	Yes	***	0.0004
	Significant diff. among means (P < 0.05)?	Yes		NC vs. Sorafenib & Mensc	-0.8929	-1.235 to -0.5505	Yes	****	<0.0001		Mean	0.1799	1.031	1.067	1.575	1.924
	R squared	0.8421		Mensc vs. Sorafenib	-0.508	-0.8503 to -0.1656	Yes	**	0.0011		Std. Deviation	0.1402	0.3134	0.2033	0.2865	0.3488
				Mensc vs. Sorafenib & Mensc	-0.8568	-1.199 to -0.5145	Yes	****	<0.0001		Std. Error of Mean	0.04433	0.09909	0.0643	0.0906	0.1103
				Sorafenib vs. Sorafenib & Mensc	-0.3489	-0.6912 to -0.006532	Yes	*	0.0438

## Sheet: Figure 4E
	ANOVA summary			Tukey's multiple comparisons test	Mean Diff.	95.00% CI of diff.	Below threshold?	Summary	Adjusted P Value			Control	shNC	shBNIP3+BNIP3L
	F	14.28		Control vs. shNC	-1	-14.11 to 12.11	No	ns	0.9786		Number of values	6	6	6
	P value	0.0003		Control vs. shBNIP3+BNIP3L	22.83	9.728 to 35.94	Yes	**	0.0011
	P value summary	***		shNC vs. shBNIP3+BNIP3L	23.83	10.73 to 36.94	Yes	***	0.0007		Minimum	35	39	19
	Significant diff. among means (P < 0.05)?	Yes									Maximum	65	61	42
	R squared	0.6556									Range	30	22	23
											Mean	50.67	51.67	27.83
											Std. Deviation	9.973	7.789	8.305
											Std. Error of Mean	4.072	3.18	3.39

## Sheet: Figure 4F
	Table Analyzed	BNIP3		Tukey's multiple comparisons test	Mean Diff.	95.00% CI of diff.	Below threshold?	Summary	Adjusted P Value			NC	MenSCs	Sorafenib	Combination therapy
	Data sets analyzed	A-D		NC vs. MenSCs	-0.7557	-1.216 to -0.2957	Yes	**	0.0034		Number of values	3	3	3	3
				NC vs. Sorafenib	0.3806	-0.07929 to 0.8406	No	ns	0.1089
	ANOVA summary			NC vs. Combination therapy	-0.5937	-1.054 to -0.1337	Yes	*	0.0139		Minimum	0.9341	1.695	0.5953	1.387
	F	26.95		MenSCs vs. Sorafenib	1.136	0.6764 to 1.596	Yes	***	0.0002		Maximum	1.051	1.792	0.638	1.988
	P value	0.0002		MenSCs vs. Combination therapy	0.162	-0.2979 to 0.6219	No	ns	0.6839		Range	0.1168	0.09667	0.04272	0.6017
	P value summary	***		Sorafenib vs. Combination therapy	-0.9743	-1.434 to -0.5144	Yes	***	0.0006
	Significant diff. among means (P < 0.05)?	Yes									Mean	1	1.756	0.6194	1.594
	R squared	0.91									Std. Deviation	0.05985	0.0526	0.02188	0.342
											Std. Error of Mean	0.03455	0.03037	0.01263	0.1974
	Table Analyzed	BNIP3L		Tukey's multiple comparisons test	Mean Diff.	95.00% CI of diff.	Below threshold?	Summary	Adjusted P Value			NC	MenSCs	Sorafenib	Combination therapy
	Data sets analyzed	A-D		NC vs. MenSCs	-0.5002	-0.6537 to -0.3467	Yes	****	<0.0001		Number of values	3	3	3	3
				NC vs. Sorafenib	0.4178	0.2643 to 0.5713	Yes	***	0.0001
	ANOVA summary			NC vs. Combination therapy	-0.5248	-0.6782 to -0.3713	Yes	****	<0.0001		Minimum	0.9533	1.435	0.5552	1.455
	F	176.4		MenSCs vs. Sorafenib	0.918	0.7645 to 1.071	Yes	****	<0.0001		Maximum	1.08	1.549	0.6246	1.581
	P value	<0.0001		MenSCs vs. Combination therapy	-0.02458	-0.1781 to 0.1289	No	ns	0.9537		Range	0.1267	0.1137	0.06943	0.1262
	P value summary	****		Sorafenib vs. Combination therapy	-0.9425	-1.096 to -0.7891	Yes	****	<0.0001
	Significant diff. among means (P < 0.05)?	Yes									Mean	1	1.5	0.5822	1.525
	R squared	0.9851									Std. Deviation	0.06962	0.05865	0.03718	0.06414
											Std. Error of Mean	0.04019	0.03386	0.02147	0.03703

[truncated: 11 more sheets: Figure 4I, Figure 5E, Figure 6A, Figure 6B, Figure 6D, Figure 6F, Figure 6G, Figure 7C, Figure 7D, Figure 7F, Figure S1B]
